# Supplementary material for: Homology Analysis of Polistes dominula and Vespula spp. Venoms: A Comparative In Vitro and In Silico Study
Source: Toxins (Basel). 2026 Apr 18;18(4):190. doi: 10.3390/toxins18040190 (PMC13120226; doi:10.3390/toxins18040190)
Supplement: Supplementary file 1 [file toxins-18-00190-s001.zip]

Archive with 1 entries (1 files):
- toxins-4185702-supplementary.pdf
